# Supplementary material for: Picosecond Bessel Beam Fabricated Pure, Gold-Coated Silver Nanostructures for Trace-Level Sensing of Multiple Explosives and Hazardous Molecules
Source: Materials (Basel). 2022 Jun 11;15(12):4155. doi: 10.3390/ma15124155 (PMC9228845; doi:10.3390/ma15124155)
Supplement: Supplementary file 1 [file materials-15-04155-s001.zip]

Archive with 1 entries (1 files):
- materials-1704384-supplementary.pdf
